# Supplementary material for: Genomic Prediction of Two Complex Orthopedic Traits Across Multiple Pure and Mixed Breed Dogs
Source: Front Genet. 2021 Sep 22;12:666740. doi: 10.3389/fgene.2021.666740 (PMC8492927; doi:10.3389/fgene.2021.666740)
Supplement: Supplementary file 1 [file DataSheet1.CSV]

Gene	Trait	Title of Paper
NOG	Hip Hysplasia	Genetic dissection of canine hip dysplasia phenotypes and osteoarthritis reveals three novel loci
NANOS1	Hip Hysplasia	Genetic dissection of canine hip dysplasia phenotypes and osteoarthritis reveals three novel loci
NOX3	Hip Hysplasia	Genetic dissection of canine hip dysplasia phenotypes and osteoarthritis reveals three novel loci
ARID1B	Hip Hysplasia	Genetic dissection of canine hip dysplasia phenotypes and osteoarthritis reveals three novel loci
GDF5	Hip Hysplasia	Genome-wide association study of developmental dysplasia of the hip identifies an association with GDF5
UQCC1	Hip Hysplasia	Genome-wide association study of developmental dysplasia of the hip identifies an association with GDF6
MMP24	Hip Hysplasia	Genome-wide association study of developmental dysplasia of the hip identifies an association with GDF7
RETSAT	Hip Hysplasia	Genome-wide association study of developmental dysplasia of the hip identifies an association with GDF8
PDRG1	Hip Hysplasia	Genome-wide association study of developmental dysplasia of the hip identifies an association with GDF9
PAPPA2	Hip Hysplasia	Developmental Dysplasia of Hip: Perspectives in Genetic Screening
COL2A1	Hip Hysplasia	Developmental Dysplasia of Hip: Perspectives in Genetic Screening
HOXD9	Hip Hysplasia	Developmental Dysplasia of Hip: Perspectives in Genetic Screening
GDF-5	Hip Hysplasia	Developmental Dysplasia of Hip: Perspectives in Genetic Screening
TGFB1	Hip Hysplasia	Developmental Dysplasia of Hip: Perspectives in Genetic Screening
MMRN2	Hip Hysplasia	Genome-wide association study to identify canine hip dysplasia loci in dogs
ASB7	Hip Hysplasia	An across-breed validation study of 46 genetic markers in canine hip dysplasia
PSMC6	Hip Hysplasia	An across-breed validation study of 46 genetic markers in canine hip dysplasia
FBXO10	Hip Hysplasia	An across-breed validation study of 46 genetic markers in canine hip dysplasia
DCAF10	Hip Hysplasia	An across-breed validation study of 46 genetic markers in canine hip dysplasia
ASB4	Hip Hysplasia	An across-breed validation study of 46 genetic markers in canine hip dysplasia
ASB18	Hip Hysplasia	An across-breed validation study of 46 genetic markers in canine hip dysplasia
COPS8	Hip Hysplasia	An across-breed validation study of 46 genetic markers in canine hip dysplasia
UBE2F	Hip Hysplasia	An across-breed validation study of 46 genetic markers in canine hip dysplasia
ASB1	Hip Hysplasia	An across-breed validation study of 46 genetic markers in canine hip dysplasia
FBXW8	Hip Hysplasia	An across-breed validation study of 46 genetic markers in canine hip dysplasia
FBXO21	Hip Hysplasia	An across-breed validation study of 46 genetic markers in canine hip dysplasia
WSB2	Hip Hysplasia	An across-breed validation study of 46 genetic markers in canine hip dysplasia
CTTNBP2	Hip Hysplasia	An across-breed validation study of 46 genetic markers in canine hip dysplasia
KSR2	Hip Hysplasia	An across-breed validation study of 46 genetic markers in canine hip dysplasia
PCNP	Hip Hysplasia	An across-breed validation study of 46 genetic markers in canine hip dysplasia
NRP2	Hip Hysplasia	An across-breed validation study of 46 genetic markers in canine hip dysplasia
ASPN	Hip Hysplasia	Developmental Dysplasia of the Hip: A Review of Etiopathogenesis, Risk Factors, and Genetic Aspects
BMS1	Hip Hysplasia	Developmental Dysplasia of the Hip: A Review of Etiopathogenesis, Risk Factors, and Genetic Aspects
COL1A1	Hip Hysplasia	Developmental Dysplasia of the Hip: A Review of Etiopathogenesis, Risk Factors, and Genetic Aspects
CX3CR1	Hip Hysplasia	Developmental Dysplasia of the Hip: A Review of Etiopathogenesis, Risk Factors, and Genetic Aspects
DKK1	Hip Hysplasia	Developmental Dysplasia of the Hip: A Review of Etiopathogenesis, Risk Factors, and Genetic Aspects
FRZB	Hip Hysplasia	Developmental Dysplasia of the Hip: A Review of Etiopathogenesis, Risk Factors, and Genetic Aspects
GDF5	Hip Hysplasia	Developmental Dysplasia of the Hip: A Review of Etiopathogenesis, Risk Factors, and Genetic Aspects
HOXB9	Hip Hysplasia	Developmental Dysplasia of the Hip: A Review of Etiopathogenesis, Risk Factors, and Genetic Aspects
HOXD9	Hip Hysplasia	Developmental Dysplasia of the Hip: A Review of Etiopathogenesis, Risk Factors, and Genetic Aspects
IL-6	Hip Hysplasia	Developmental Dysplasia of the Hip: A Review of Etiopathogenesis, Risk Factors, and Genetic Aspects
PAPPA2	Hip Hysplasia	Developmental Dysplasia of the Hip: A Review of Etiopathogenesis, Risk Factors, and Genetic Aspects
TBX4	Hip Hysplasia	Developmental Dysplasia of the Hip: A Review of Etiopathogenesis, Risk Factors, and Genetic Aspects
TENM3	Hip Hysplasia	Developmental Dysplasia of the Hip: A Review of Etiopathogenesis, Risk Factors, and Genetic Aspects
TGFB1	Hip Hysplasia	Developmental Dysplasia of the Hip: A Review of Etiopathogenesis, Risk Factors, and Genetic Aspects
UQCC1	Hip Hysplasia	Developmental Dysplasia of the Hip: A Review of Etiopathogenesis, Risk Factors, and Genetic Aspects
WISP3	Hip Hysplasia	Developmental Dysplasia of the Hip: A Review of Etiopathogenesis, Risk Factors, and Genetic Aspects
CHST3	Hip Hysplasia	Developmental Dysplasia of the Hip: A Review of Etiopathogenesis, Risk Factors, and Genetic Aspects
RAB7A	Hip Hysplasia	Developmental Dysplasia of the Hip: A Review of Etiopathogenesis, Risk Factors, and Genetic Aspects
CHSY1	Hip Hysplasia	Developmental Dysplasia of the Hip: A Review of Etiopathogenesis, Risk Factors, and Genetic Aspects
ADAMTS17	Hip Hysplasia	Developmental Dysplasia of the Hip: A Review of Etiopathogenesis, Risk Factors, and Genetic Aspects
SMYD3	Hip Hysplasia	Developmental Dysplasia of the Hip: A Review of Etiopathogenesis, Risk Factors, and Genetic Aspects
FGF4	Hip Hysplasia	Developmental Dysplasia of the Hip: A Review of Etiopathogenesis, Risk Factors, and Genetic Aspects
PKCE	Hip Hysplasia	Developmental Dysplasia of the Hip: A Review of Etiopathogenesis, Risk Factors, and Genetic Aspects
CHST3	Hip Hysplasia	A Genetic Predictive Model for Canine Hip Dysplasia: Integration of Genome Wide Association Study (GWAS) and Candidate Gene Approaches
RAB7A	Hip Hysplasia	A Genetic Predictive Model for Canine Hip Dysplasia: Integration of Genome Wide Association Study (GWAS) and Candidate Gene Approaches
CHSY1	Hip Hysplasia	A Genetic Predictive Model for Canine Hip Dysplasia: Integration of Genome Wide Association Study (GWAS) and Candidate Gene Approaches
ADAMTS17	Hip Hysplasia	A Genetic Predictive Model for Canine Hip Dysplasia: Integration of Genome Wide Association Study (GWAS) and Candidate Gene Approaches
SMYD3	Hip Hysplasia	A Genetic Predictive Model for Canine Hip Dysplasia: Integration of Genome Wide Association Study (GWAS) and Candidate Gene Approaches
FGF4	Hip Hysplasia	A Genetic Predictive Model for Canine Hip Dysplasia: Integration of Genome Wide Association Study (GWAS) and Candidate Gene Approaches
PKCE	Hip Hysplasia	A Genetic Predictive Model for Canine Hip Dysplasia: Integration of Genome Wide Association Study (GWAS) and Candidate Gene Approaches
EVC	Hip Hysplasia	Differential Genetic Regulation of Canine Hip Dysplasia and Osteoarthritis
EVC2	Hip Hysplasia	Differential Genetic Regulation of Canine Hip Dysplasia and Osteoarthritis
PTPRD	Hip Hysplasia	Differential Genetic Regulation of Canine Hip Dysplasia and Osteoarthritis
COL15A1	Hip Hysplasia	Differential Genetic Regulation of Canine Hip Dysplasia and Osteoarthritis
MAGP1	Hip Hysplasia	Differential Genetic Regulation of Canine Hip Dysplasia and Osteoarthritis
REG3A	Hip Hysplasia	Differential Genetic Regulation of Canine Hip Dysplasia and Osteoarthritis
PARD3B	Hip Hysplasia	Differential Genetic Regulation of Canine Hip Dysplasia and Osteoarthritis
fibronectin 1	Hip Hysplasia	Canine hip dysplasia: Pathogenesis, phenotypic scoring, and genetics
CHST3	Hip Hysplasia	Canine hip dysplasia: Pathogenesis, phenotypic scoring, and genetics
Fibrillin 2	Hip Hysplasia	Canine hip dysplasia: Pathogenesis, phenotypic scoring, and genetics
ACAN	Hip Hysplasia	Gene Expression in Hip Soft Tissues in Incipient Canine Hip Dysplasia and Osteoarthritis
ADAMTS7	Hip Hysplasia	Gene Expression in Hip Soft Tissues in Incipient Canine Hip Dysplasia and Osteoarthritis
ANGPT16	Hip Hysplasia	Gene Expression in Hip Soft Tissues in Incipient Canine Hip Dysplasia and Osteoarthritis
CILP2	Hip Hysplasia	Gene Expression in Hip Soft Tissues in Incipient Canine Hip Dysplasia and Osteoarthritis
COL8A1	Hip Hysplasia	Gene Expression in Hip Soft Tissues in Incipient Canine Hip Dysplasia and Osteoarthritis
COL11A1	Hip Hysplasia	Gene Expression in Hip Soft Tissues in Incipient Canine Hip Dysplasia and Osteoarthritis
CTHRC1	Hip Hysplasia	Gene Expression in Hip Soft Tissues in Incipient Canine Hip Dysplasia and Osteoarthritis
CXCL14	Hip Hysplasia	Gene Expression in Hip Soft Tissues in Incipient Canine Hip Dysplasia and Osteoarthritis
DACT2	Hip Hysplasia	Gene Expression in Hip Soft Tissues in Incipient Canine Hip Dysplasia and Osteoarthritis
DIAPH3	Hip Hysplasia	Gene Expression in Hip Soft Tissues in Incipient Canine Hip Dysplasia and Osteoarthritis
EMLIN3	Hip Hysplasia	Gene Expression in Hip Soft Tissues in Incipient Canine Hip Dysplasia and Osteoarthritis
FBN2	Hip Hysplasia	Gene Expression in Hip Soft Tissues in Incipient Canine Hip Dysplasia and Osteoarthritis
HAPLN1	Hip Hysplasia	Gene Expression in Hip Soft Tissues in Incipient Canine Hip Dysplasia and Osteoarthritis
HHIP	Hip Hysplasia	Gene Expression in Hip Soft Tissues in Incipient Canine Hip Dysplasia and Osteoarthritis
IGF1	Hip Hysplasia	Gene Expression in Hip Soft Tissues in Incipient Canine Hip Dysplasia and Osteoarthritis
LCN2	Hip Hysplasia	Gene Expression in Hip Soft Tissues in Incipient Canine Hip Dysplasia and Osteoarthritis
LEPR	Hip Hysplasia	Gene Expression in Hip Soft Tissues in Incipient Canine Hip Dysplasia and Osteoarthritis
OLFML2B	Hip Hysplasia	Gene Expression in Hip Soft Tissues in Incipient Canine Hip Dysplasia and Osteoarthritis
PCSK6	Hip Hysplasia	Gene Expression in Hip Soft Tissues in Incipient Canine Hip Dysplasia and Osteoarthritis
POSTN	Hip Hysplasia	Gene Expression in Hip Soft Tissues in Incipient Canine Hip Dysplasia and Osteoarthritis
SMOC1	Hip Hysplasia	Gene Expression in Hip Soft Tissues in Incipient Canine Hip Dysplasia and Osteoarthritis
SPON1	Hip Hysplasia	Gene Expression in Hip Soft Tissues in Incipient Canine Hip Dysplasia and Osteoarthritis
TGM2	Hip Hysplasia	Gene Expression in Hip Soft Tissues in Incipient Canine Hip Dysplasia and Osteoarthritis
WIF1	Hip Hysplasia	Gene Expression in Hip Soft Tissues in Incipient Canine Hip Dysplasia and Osteoarthritis
PON2	Hip Hysplasia and Elbow Dysplasia	Identification of Quantitative Trait Loci (QTL) for Canine Hip Dysplasia and Canine Elbow Dysplasia in Bernese Mountain Dogs
FN1	Hip Hysplasia and Elbow Dysplasia	Identification of Quantitative Trait Loci (QTL) for Canine Hip Dysplasia and Canine Elbow Dysplasia in Bernese Mountain Dogs
LMNB1	Hip Hysplasia and Elbow Dysplasia	Identification of Quantitative Trait Loci (QTL) for Canine Hip Dysplasia and Canine Elbow Dysplasia in Bernese Mountain Dogs
WNT10B	Hip Hysplasia and Elbow Dysplasia	Identification of Quantitative Trait Loci (QTL) for Canine Hip Dysplasia and Canine Elbow Dysplasia in Bernese Mountain Dogs
LAMA2	Hip Hysplasia	Genome Wide Analysis Indicates Genes for Basement Membrane and Cartilage Matrix Proteins as Candidates for Hip Dysplasia in Labrador Retrievers
KLHL17	Hip Hysplasia	Genome Wide Analysis Indicates Genes for Basement Membrane and Cartilage Matrix Proteins as Candidates for Hip Dysplasia in Labrador Retrievers
NPHP4	Hip Hysplasia	Genome Wide Analysis Indicates Genes for Basement Membrane and Cartilage Matrix Proteins as Candidates for Hip Dysplasia in Labrador Retrievers
LRR1	Hip Hysplasia	Genome Wide Analysis Indicates Genes for Basement Membrane and Cartilage Matrix Proteins as Candidates for Hip Dysplasia in Labrador Retrievers
PTGDR	Hip Hysplasia	Genome Wide Analysis Indicates Genes for Basement Membrane and Cartilage Matrix Proteins as Candidates for Hip Dysplasia in Labrador Retrievers
LTF	Hip Hysplasia	Genome Wide Analysis Indicates Genes for Basement Membrane and Cartilage Matrix Proteins as Candidates for Hip Dysplasia in Labrador Retrievers
PBX4	Hip Hysplasia	Genome Wide Analysis Indicates Genes for Basement Membrane and Cartilage Matrix Proteins as Candidates for Hip Dysplasia in Labrador Retrievers
CILP2	Hip Hysplasia	Genome Wide Analysis Indicates Genes for Basement Membrane and Cartilage Matrix Proteins as Candidates for Hip Dysplasia in Labrador Retrievers
GDF15	Hip Hysplasia	Genome Wide Analysis Indicates Genes for Basement Membrane and Cartilage Matrix Proteins as Candidates for Hip Dysplasia in Labrador Retrievers
LSM4	Hip Hysplasia	Genome Wide Analysis Indicates Genes for Basement Membrane and Cartilage Matrix Proteins as Candidates for Hip Dysplasia in Labrador Retrievers
INSL3	Hip Hysplasia	Genome Wide Analysis Indicates Genes for Basement Membrane and Cartilage Matrix Proteins as Candidates for Hip Dysplasia in Labrador Retrievers
UNC13A	Hip Hysplasia	Genome Wide Analysis Indicates Genes for Basement Membrane and Cartilage Matrix Proteins as Candidates for Hip Dysplasia in Labrador Retrievers
NWD1	Hip Hysplasia	Genome Wide Analysis Indicates Genes for Basement Membrane and Cartilage Matrix Proteins as Candidates for Hip Dysplasia in Labrador Retrievers
CHERP	Hip Hysplasia	Genome Wide Analysis Indicates Genes for Basement Membrane and Cartilage Matrix Proteins as Candidates for Hip Dysplasia in Labrador Retrievers
CIB3	Hip Hysplasia	Genome Wide Analysis Indicates Genes for Basement Membrane and Cartilage Matrix Proteins as Candidates for Hip Dysplasia in Labrador Retrievers
INPP5D	Hip Hysplasia	Genome Wide Analysis Indicates Genes for Basement Membrane and Cartilage Matrix Proteins as Candidates for Hip Dysplasia in Labrador Retrievers
LOC100688622	Hip Hysplasia	Genome Wide Analysis Indicates Genes for Basement Membrane and Cartilage Matrix Proteins as Candidates for Hip Dysplasia in Labrador Retrievers
SPP2	Hip Hysplasia	Genome Wide Analysis Indicates Genes for Basement Membrane and Cartilage Matrix Proteins as Candidates for Hip Dysplasia in Labrador Retrievers
ASB18	Hip Hysplasia	Genome Wide Analysis Indicates Genes for Basement Membrane and Cartilage Matrix Proteins as Candidates for Hip Dysplasia in Labrador Retrievers
IQCA1	Hip Hysplasia	Genome Wide Analysis Indicates Genes for Basement Membrane and Cartilage Matrix Proteins as Candidates for Hip Dysplasia in Labrador Retrievers
COL6A3	Hip Hysplasia	Genome Wide Analysis Indicates Genes for Basement Membrane and Cartilage Matrix Proteins as Candidates for Hip Dysplasia in Labrador Retrievers
HES6	Hip Hysplasia	Genome Wide Analysis Indicates Genes for Basement Membrane and Cartilage Matrix Proteins as Candidates for Hip Dysplasia in Labrador Retrievers
LOC487839	Hip Hysplasia	Genome Wide Analysis Indicates Genes for Basement Membrane and Cartilage Matrix Proteins as Candidates for Hip Dysplasia in Labrador Retrievers
SRC	Hip Hysplasia	Identification and Validation of Quantitative Trait Loci (QTL) for Canine Hip Dysplasia (CHD) in German Shepherd Dogs
KSR2	Hip Hysplasia	Identification and Validation of Quantitative Trait Loci (QTL) for Canine Hip Dysplasia (CHD) in German Shepherd Dogs
TRIO	Hip Hysplasia	Identification and Validation of Quantitative Trait Loci (QTL) for Canine Hip Dysplasia (CHD) in German Shepherd Dogs
FN1	Hip Hysplasia	Identification and Validation of Quantitative Trait Loci (QTL) for Canine Hip Dysplasia (CHD) in German Shepherd Dogs
EVC	Hip Hysplasia	Identification and Validation of Quantitative Trait Loci (QTL) for Canine Hip Dysplasia (CHD) in German Shepherd Dogs
EVC2	Hip Hysplasia	Identification and Validation of Quantitative Trait Loci (QTL) for Canine Hip Dysplasia (CHD) in German Shepherd Dogs
PTPRD	Hip Hysplasia	Identification and Validation of Quantitative Trait Loci (QTL) for Canine Hip Dysplasia (CHD) in German Shepherd Dogs
MFAP1	Hip Hysplasia	Identification and Validation of Quantitative Trait Loci (QTL) for Canine Hip Dysplasia (CHD) in German Shepherd Dogs
LRR1	Hip Hysplasia	Identification and Validation of Quantitative Trait Loci (QTL) for Canine Hip Dysplasia (CHD) in German Shepherd Dogs
RAC1	Hip Hysplasia	Multiple loci associated with canine hip dysplasia (CHD) in German shepherd dogs
PGM2	Hip Hysplasia	Multiple loci associated with canine hip dysplasia (CHD) in German shepherd dogs
EPHA3	Hip Hysplasia	Multiple loci associated with canine hip dysplasia (CHD) in German shepherd dogs
EPHA6	Hip Hysplasia	Multiple loci associated with canine hip dysplasia (CHD) in German shepherd dogs
PCNP	Hip Hysplasia	Multiple loci associated with canine hip dysplasia (CHD) in German shepherd dogs
SEMA5A	Hip Hysplasia	Multiple loci associated with canine hip dysplasia (CHD) in German shepherd dogs
SLC6A3	Hip Hysplasia	Multiple loci associated with canine hip dysplasia (CHD) in German shepherd dogs
FGF12	Hip Hysplasia	Multiple loci associated with canine hip dysplasia (CHD) in German shepherd dogs
CTBP2	Hip Hysplasia and Elbow Dysplasia	A novel iterative mixed model to remap three complex orthopedic traits in dogs
TRIM2	Hip Hysplasia and Elbow Dysplasia	A novel iterative mixed model to remap three complex orthopedic traits in dogs
DPP4	Hip Hysplasia and Elbow Dysplasia	A novel iterative mixed model to remap three complex orthopedic traits in dogs
CLMN	Hip Hysplasia and Elbow Dysplasia	A novel iterative mixed model to remap three complex orthopedic traits in dogs
DYN	Hip Hysplasia and Elbow Dysplasia	A novel iterative mixed model to remap three complex orthopedic traits in dogs
CTBP2	Hip Hysplasia and Elbow Dysplasia	Complex disease and phenotype mapping in the domestic dog
POP5	Hip Hysplasia and Elbow Dysplasia	Complex disease and phenotype mapping in the domestic dog
TLE1	Hip Hysplasia and Elbow Dysplasia	Complex disease and phenotype mapping in the domestic dog
